# Supplementary material for: The Functions of the Board of Directors in Corporate Philanthropy: An Empirical Study From China
Source: Front Psychol. 2022 May 24;13:850980. doi: 10.3389/fpsyg.2022.850980 (PMC9171139; doi:10.3389/fpsyg.2022.850980)
Supplement: Supplementary file 1 [file Data_Sheet_1.ZIP]

Archive with 1 entries (1 files):
- 5 trim 7-7(fu).dta
